# Supplementary material for: Impacts from Wildfires on Livestock Health and Production: Producer Perspectives
Source: Animals (Basel). 2021 Nov 12;11(11):3230. doi: 10.3390/ani11113230 (PMC8614491; doi:10.3390/ani11113230)
Supplement: Supplementary file 1 [file animals-11-03230-s001.zip]

Archive with 1 entries (1 files):
- animals-1428520-supplementary.pdf
